# Supplementary material for: Comprehensive Analyses of Bone and Cartilage Transcriptomes Evince Ion Transport, Inflammation and Cartilage Development-Related Genes Involved in Chickens’ Femoral Head Separation
Source: Animals (Basel). 2022 Mar 20;12(6):788. doi: 10.3390/ani12060788 (PMC8944783; doi:10.3390/ani12060788)
Supplement: Supplementary file 1 [file animals-12-00788-s001.zip]

Archive with 2 entries (2 files):
- Supplementary_file_S1.xlsx
- Supplementary_file_S2.pdf
